# Supplementary material for: Indirect improvement of pepino (Solanum muricatum) productivity via nitrogen fertilizer-mediated microbial and enzymatic stimulation
Source: Front Microbiol. 2025 Aug 14;16:1612012. doi: 10.3389/fmicb.2025.1612012 (PMC12391131; doi:10.3389/fmicb.2025.1612012)
Supplement: Supplementary file 3 [file Table_3.xlsx]

## Sheet: Sheet1
Samples	Leaf dry biomass (g)	Stem dry biomass (g)	Leaf and Stem dry biomass (g)	Leaf and Stem dry biomass (kg)	Stem and Leaf nitrogen contents (g·kg-1)	Nitrogen uptake of Leaf and Stem (g)	Fruit dry weight (g)	Fruit dry weight (kg)	Fruit nitrogen content (g·kg-1)	Nitrogen uptake of Fruit (g)	Aboveground nitrogen uptake [g·(plant)-1]	Aboveground nitrogen uptake without nitrogen application [g·(plant)-1]	NUE (%)	Average NUE (%)
N0.1	6.48	5	11.48	0.01148	13.05	0.149814	20.09	0.02009	0.624	0.0125362	0.16235	0.20409
N0.2	8	5.63	13.63	0.01363	14.48	0.197362	23.9183	0.0239183	0.688	0.0164558	0.213818
N0.3	9	7.57	16.57	0.01657	13.33	0.220878	23.2078	0.0232078	0.656	0.0152243	0.236102
N75.1	9.27	7.26	16.53	0.01653	16.2	0.267786	33.46	0.03346	0.816	0.0273034	0.295089		27.5725	27.4622
N75.2	9.14	7.34	16.48	0.01648	16.08	0.264998	25.7166	0.0257166	0.832	0.0213962	0.286395		24.9378
N75.3	9.97	6.52	16.49	0.01649	16.95	0.279506	28.1393	0.0281393	0.824	0.0231868	0.302692		29.8764
N150.1	14.27	10.4	24.67	0.02467	16.51	0.407302	26.18	0.02618	0.992	0.0259706	0.433272		34.2048	30.5249
N150.2	14.2	9.11	23.31	0.02331	16.44	0.383216	31.4153	0.0314153	1.04	0.0326719	0.415888		31.6102
N150.3	11.19	10.28	21.47	0.02147	16.51	0.35447	21.8694	0.0218694	1.016	0.0222193	0.376689		25.7596
N225.1	15.56	8.96	24.52	0.02452	20.94	0.513449	33.3389	0.0333389	1.552	0.051742	0.565191		36.1091	34.1284
N225.2	16.17	9.41	25.58	0.02558	20.51	0.524646	33.8674	0.0338674	1.632	0.0552716	0.579917		37.5817
N225.3	15.58	10.65	26.23	0.02623	16.86	0.442238	30.6579	0.0306579	1.592	0.0488074	0.491045		28.6945
N300.1	14.25	7.48	21.73	0.02173	24.28	0.527604	36.2495	0.0362495	1.504	0.0545192	0.582124		28.4228	34.7362
N300.2	19.16	9.64	28.8	0.0288	25.71	0.740448	28.7574	0.0287574	1.44	0.0414107	0.781859		43.4405
N300.3	16.81	8.89	25.7	0.0257	22.7	0.58339	34.58	0.03458	1.472	0.0509018	0.634292		32.3452
